# Supplementary material for: Regulated degradation of the inner nuclear membrane protein SUN2 maintains nuclear envelope architecture and function
Source: eLife. 2022 Nov 1;11:e81573. doi: 10.7554/eLife.81573 (PMC9662817; doi:10.7554/eLife.81573)
Supplement: Figure 1—source data 1. [file elife-81573-fig1-data1.zip]

Archive with 45 entries (37 files):
- Figure 1-source data 1/
- Figure 1-source data 1/.DS_Store
- __MACOSX/Figure 1-source data 1/._.DS_Store
- Figure 1-source data 1/Figure 1-source data 1_raw files/
- __MACOSX/Figure 1-source data 1/._Figure 1-source data 1_raw files
- Figure 1-source data 1/Figure 1-source data 1_Uncropped blots with labels.ai
- __MACOSX/Figure 1-source data 1/._Figure 1-source data 1_Uncropped blots with labels.ai
- Figure 1-source data 1/Figure 1-source data 1_raw files/.DS_Store
- __MACOSX/Figure 1-source data 1/Figure 1-source data 1_raw files/._.DS_Store
- Figure 1-source data 1/Figure 1-source data 1_raw files/Figure 1E/
- __MACOSX/Figure 1-source data 1/Figure 1-source data 1_raw files/._Figure 1E
- Figure 1-source data 1/Figure 1-source data 1_raw files/Figure 1E/SUN2 CHX2 SUN2 end 2022.04.13_16.58.09_Ch v SUN2/
- __MACOSX/Figure 1-source data 1/Figure 1-source data 1_raw files/Figure 1E/._SUN2 CHX2 SUN2 end 2022.04.13_16.58.09_Ch v SUN2
- Figure 1-source data 1/Figure 1-source data 1_raw files/Figure 1E/SUN2 CHX chase S2HPA 2022.03.04_18.18.41-02_Ch v Tub/
- __MACOSX/Figure 1-source data 1/Figure 1-source data 1_raw files/Figure 1E/._SUN2 CHX chase S2HPA 2022.03.04_18.18.41-02_Ch v Tub
- Figure 1-source data 1/Figure 1-source data 1_raw files/Figure 1E/SUN2 CHX chase SUN1 2022.03.03_19.07.18-06_Ch v SUN1/
- __MACOSX/Figure 1-source data 1/Figure 1-source data 1_raw files/Figure 1E/._SUN2 CHX chase SUN1 2022.03.03_19.07.18-06_Ch v SUN1
- Figure 1-source data 1/Figure 1-source data 1_raw files/Figure 1E/SUN2 CHX chase 2022.03.02_19.40.39-01_Ch v HA short/
- __MACOSX/Figure 1-source data 1/Figure 1-source data 1_raw files/Figure 1E/._SUN2 CHX chase 2022.03.02_19.40.39-01_Ch v HA short
- Figure 1-source data 1/Figure 1-source data 1_raw files/Figure 1E/SUN2 CHX chase 2022.03.02_19.46.10-06_Ch v HA long/
- __MACOSX/Figure 1-source data 1/Figure 1-source data 1_raw files/Figure 1E/._SUN2 CHX chase 2022.03.02_19.46.10-06_Ch v HA long
- Figure 1-source data 1/Figure 1-source data 1_raw files/Figure 1E/SUN2 CHX2 SUN2 end 2022.04.13_16.58.09_Ch v SUN2/SUN2 CHX2 SUN2 end 2022.04.13_16.58.09_Ch-Marker.tif
- __MACOSX/Figure 1-source data 1/Figure 1-source data 1_raw files/Figure 1E/SUN2 CHX2 SUN2 end 2022.04.13_16.58.09_Ch v SUN2/._SUN2 CHX2 SUN2 end 2022.04.13_16.58.09_Ch-Marker.tif
- Figure 1-source data 1/Figure 1-source data 1_raw files/Figure 1E/SUN2 CHX2 SUN2 end 2022.04.13_16.58.09_Ch v SUN2/SUN2 CHX2 SUN2 end 2022.04.13_16.58.09_Ch-Marker.jpg
- __MACOSX/Figure 1-source data 1/Figure 1-source data 1_raw files/Figure 1E/SUN2 CHX2 SUN2 end 2022.04.13_16.58.09_Ch v SUN2/._SUN2 CHX2 SUN2 end 2022.04.13_16.58.09_Ch-Marker.jpg
- Figure 1-source data 1/Figure 1-source data 1_raw files/Figure 1E/SUN2 CHX2 SUN2 end 2022.04.13_16.58.09_Ch v SUN2/SUN2 CHX2 SUN2 end 2022.04.13_16.58.09_Ch+Marker.jpg
- __MACOSX/Figure 1-source data 1/Figure 1-source data 1_raw files/Figure 1E/SUN2 CHX2 SUN2 end 2022.04.13_16.58.09_Ch v SUN2/._SUN2 CHX2 SUN2 end 2022.04.13_16.58.09_Ch+Marker.jpg
- Figure 1-source data 1/Figure 1-source data 1_raw files/Figure 1E/SUN2 CHX2 SUN2 end 2022.04.13_16.58.09_Ch v SUN2/SUN2 CHX2 SUN2 end 2022.04.13_16.58.09_Ch.tif
- __MACOSX/Figure 1-source data 1/Figure 1-source data 1_raw files/Figure 1E/SUN2 CHX2 SUN2 end 2022.04.13_16.58.09_Ch v SUN2/._SUN2 CHX2 SUN2 end 2022.04.13_16.58.09_Ch.tif
- Figure 1-source data 1/Figure 1-source data 1_raw files/Figure 1E/SUN2 CHX chase S2HPA 2022.03.04_18.18.41-02_Ch v Tub/SUN2 CHX chase S2HPA 2022.03.04_18.18.41-02_Ch.jpg
- __MACOSX/Figure 1-source data 1/Figure 1-source data 1_raw files/Figure 1E/SUN2 CHX chase S2HPA 2022.03.04_18.18.41-02_Ch v Tub/._SUN2 CHX chase S2HPA 2022.03.04_18.18.41-02_Ch.jpg
- Figure 1-source data 1/Figure 1-source data 1_raw files/Figure 1E/SUN2 CHX chase S2HPA 2022.03.04_18.18.41-02_Ch v Tub/SUN2 CHX chase S2HPA 2022.03.04_18.18.41-02_Ch.tif
- __MACOSX/Figure 1-source data 1/Figure 1-source data 1_raw files/Figure 1E/SUN2 CHX chase S2HPA 2022.03.04_18.18.41-02_Ch v Tub/._SUN2 CHX chase S2HPA 2022.03.04_18.18.41-02_Ch.tif
- Figure 1-source data 1/Figure 1-source data 1_raw files/Figure 1E/SUN2 CHX chase SUN1 2022.03.03_19.07.18-06_Ch v SUN1/SUN2 CHX chase SUN1 2022.03.03_19.07.18-06_Ch.jpg
- __MACOSX/Figure 1-source data 1/Figure 1-source data 1_raw files/Figure 1E/SUN2 CHX chase SUN1 2022.03.03_19.07.18-06_Ch v SUN1/._SUN2 CHX chase SUN1 2022.03.03_19.07.18-06_Ch.jpg
- Figure 1-source data 1/Figure 1-source data 1_raw files/Figure 1E/SUN2 CHX chase SUN1 2022.03.03_19.07.18-06_Ch v SUN1/SUN2 CHX chase SUN1 2022.03.03_19.07.18-06_Ch.tif
- __MACOSX/Figure 1-source data 1/Figure 1-source data 1_raw files/Figure 1E/SUN2 CHX chase SUN1 2022.03.03_19.07.18-06_Ch v SUN1/._SUN2 CHX chase SUN1 2022.03.03_19.07.18-06_Ch.tif
- Figure 1-source data 1/Figure 1-source data 1_raw files/Figure 1E/SUN2 CHX chase 2022.03.02_19.40.39-01_Ch v HA short/SUN2 CHX chase 2022.03.02_19.40.39-01_Ch.jpg
- __MACOSX/Figure 1-source data 1/Figure 1-source data 1_raw files/Figure 1E/SUN2 CHX chase 2022.03.02_19.40.39-01_Ch v HA short/._SUN2 CHX chase 2022.03.02_19.40.39-01_Ch.jpg
- Figure 1-source data 1/Figure 1-source data 1_raw files/Figure 1E/SUN2 CHX chase 2022.03.02_19.40.39-01_Ch v HA short/SUN2 CHX chase 2022.03.02_19.40.39-01_Ch.tif
- __MACOSX/Figure 1-source data 1/Figure 1-source data 1_raw files/Figure 1E/SUN2 CHX chase 2022.03.02_19.40.39-01_Ch v HA short/._SUN2 CHX chase 2022.03.02_19.40.39-01_Ch.tif
- Figure 1-source data 1/Figure 1-source data 1_raw files/Figure 1E/SUN2 CHX chase 2022.03.02_19.46.10-06_Ch v HA long/SUN2 CHX chase 2022.03.02_19.46.10-06_Ch.jpg
- __MACOSX/Figure 1-source data 1/Figure 1-source data 1_raw files/Figure 1E/SUN2 CHX chase 2022.03.02_19.46.10-06_Ch v HA long/._SUN2 CHX chase 2022.03.02_19.46.10-06_Ch.jpg
- Figure 1-source data 1/Figure 1-source data 1_raw files/Figure 1E/SUN2 CHX chase 2022.03.02_19.46.10-06_Ch v HA long/SUN2 CHX chase 2022.03.02_19.46.10-06_Ch.tif
- __MACOSX/Figure 1-source data 1/Figure 1-source data 1_raw files/Figure 1E/SUN2 CHX chase 2022.03.02_19.46.10-06_Ch v HA long/._SUN2 CHX chase 2022.03.02_19.46.10-06_Ch.tif
