# Supplementary material for: Regulated degradation of the inner nuclear membrane protein SUN2 maintains nuclear envelope architecture and function
Source: eLife. 2022 Nov 1;11:e81573. doi: 10.7554/eLife.81573 (PMC9662817; doi:10.7554/eLife.81573)
Supplement: Figure 2—source data 1. [file elife-81573-fig2-data1.zip]

Archive with 22 entries (19 files):
- Figure 2-source data 1/
- Figure 2-source data 1/.DS_Store
- __MACOSX/Figure 2-source data 1/._.DS_Store
- Figure 2-source data 1/Figure 2B/
- __MACOSX/Figure 2-source data 1/._Figure 2B
- Figure 2-source data 1/Figure 2B/Figure 2-source data 1_Uncropped blots with labels.ai
- __MACOSX/Figure 2-source data 1/Figure 2B/._Figure 2-source data 1_Uncropped blots with labels.ai
- Figure 2-source data 1/Figure 2B/Figure 2-source data 1_raw files/
- Figure 2-source data 1/Figure 2B/.DS_Store
- __MACOSX/Figure 2-source data 1/Figure 2B/._.DS_Store
- Figure 2-source data 1/Figure 2B/Figure 2-source data 1_raw files/LK220707 Fig2B HA 2022.07.07_22.17.50-05_Ch.tif
- __MACOSX/Figure 2-source data 1/Figure 2B/Figure 2-source data 1_raw files/._LK220707 Fig2B HA 2022.07.07_22.17.50-05_Ch.tif
- Figure 2-source data 1/Figure 2B/Figure 2-source data 1_raw files/LK220707 Fig2B HA 2022.07.07_22.22.02_Ch+Marker.jpg
- __MACOSX/Figure 2-source data 1/Figure 2B/Figure 2-source data 1_raw files/._LK220707 Fig2B HA 2022.07.07_22.22.02_Ch+Marker.jpg
- Figure 2-source data 1/Figure 2B/Figure 2-source data 1_raw files/LK220707 Fig2B Gpdh 2022.07.07_22.08.36_Ch+Marker.jpg
- __MACOSX/Figure 2-source data 1/Figure 2B/Figure 2-source data 1_raw files/._LK220707 Fig2B Gpdh 2022.07.07_22.08.36_Ch+Marker.jpg
- Figure 2-source data 1/Figure 2B/Figure 2-source data 1_raw files/LK220707 Fig2B HA 2022.07.07_22.22.02_Ch-Marker.tif
- __MACOSX/Figure 2-source data 1/Figure 2B/Figure 2-source data 1_raw files/._LK220707 Fig2B HA 2022.07.07_22.22.02_Ch-Marker.tif
- Figure 2-source data 1/Figure 2B/Figure 2-source data 1_raw files/LK220707 Fig2B Gpdh 2022.07.07_22.08.36_Ch-Marker.tif
- __MACOSX/Figure 2-source data 1/Figure 2B/Figure 2-source data 1_raw files/._LK220707 Fig2B Gpdh 2022.07.07_22.08.36_Ch-Marker.tif
- Figure 2-source data 1/Figure 2B/Figure 2-source data 1_raw files/LK220707 Fig2B Gpdh 2022.07.07_22.02.55-05_Ch.tif
- __MACOSX/Figure 2-source data 1/Figure 2B/Figure 2-source data 1_raw files/._LK220707 Fig2B Gpdh 2022.07.07_22.02.55-05_Ch.tif
