# Supplementary material for: Regulated degradation of the inner nuclear membrane protein SUN2 maintains nuclear envelope architecture and function
Source: eLife. 2022 Nov 1;11:e81573. doi: 10.7554/eLife.81573 (PMC9662817; doi:10.7554/eLife.81573)
Supplement: Figure 2—source data 2. [file elife-81573-fig2-data2.zip]

Archive with 22 entries (19 files):
- Figure 2-source data 2/
- Figure 2-source data 2/.DS_Store
- __MACOSX/Figure 2-source data 2/._.DS_Store
- Figure 2-source data 2/Figure 2C/
- __MACOSX/Figure 2-source data 2/._Figure 2C
- Figure 2-source data 2/Figure 2C/.DS_Store
- __MACOSX/Figure 2-source data 2/Figure 2C/._.DS_Store
- Figure 2-source data 2/Figure 2C/Figure 2-source data 2_raw files/
- Figure 2-source data 2/Figure 2C/Figure 2-source data 2_Uncropped blots with labels.ai
- __MACOSX/Figure 2-source data 2/Figure 2C/._Figure 2-source data 2_Uncropped blots with labels.ai
- Figure 2-source data 2/Figure 2C/Figure 2-source data 2_raw files/LK220309 BafA1 LC3B 2022.03.09_15.39.50-01_Ch.tif
- __MACOSX/Figure 2-source data 2/Figure 2C/Figure 2-source data 2_raw files/._LK220309 BafA1 LC3B 2022.03.09_15.39.50-01_Ch.tif
- Figure 2-source data 2/Figure 2C/Figure 2-source data 2_raw files/LK220303 AspBaf HA 2022.03.03_17.22.27-01_Ch.tif
- __MACOSX/Figure 2-source data 2/Figure 2C/Figure 2-source data 2_raw files/._LK220303 AspBaf HA 2022.03.03_17.22.27-01_Ch.tif
- Figure 2-source data 2/Figure 2C/Figure 2-source data 2_raw files/LK220303 AspBaf gpdh 2022.03.03_18.08.03-01_Ch.tif
- __MACOSX/Figure 2-source data 2/Figure 2C/Figure 2-source data 2_raw files/._LK220303 AspBaf gpdh 2022.03.03_18.08.03-01_Ch.tif
- Figure 2-source data 2/Figure 2C/Figure 2-source data 2_raw files/LK220309 BafA1 LC3B 2022.03.09_15.37.24_Ch-Marker.jpg
- __MACOSX/Figure 2-source data 2/Figure 2C/Figure 2-source data 2_raw files/._LK220309 BafA1 LC3B 2022.03.09_15.37.24_Ch-Marker.jpg
- Figure 2-source data 2/Figure 2C/Figure 2-source data 2_raw files/LK220303 AspBaf gpdh 2022.03.03_18.06.16_Ch-Marker.jpg
- __MACOSX/Figure 2-source data 2/Figure 2C/Figure 2-source data 2_raw files/._LK220303 AspBaf gpdh 2022.03.03_18.06.16_Ch-Marker.jpg
- Figure 2-source data 2/Figure 2C/Figure 2-source data 2_raw files/LK220303 AspBaf HA 2022.03.03_17.17.07_Ch-Marker.jpg
- __MACOSX/Figure 2-source data 2/Figure 2C/Figure 2-source data 2_raw files/._LK220303 AspBaf HA 2022.03.03_17.17.07_Ch-Marker.jpg
