# Supplementary material for: Regulated degradation of the inner nuclear membrane protein SUN2 maintains nuclear envelope architecture and function
Source: eLife. 2022 Nov 1;11:e81573. doi: 10.7554/eLife.81573 (PMC9662817; doi:10.7554/eLife.81573)
Supplement: Figure 2—figure supplement 1—source data 1. [file elife-81573-fig2-figsupp1-data1.zip]

Archive with 42 entries (36 files):
- Figure 2-supplement 1-source data 1/
- Figure 2-supplement 1-source data 1/.DS_Store
- __MACOSX/Figure 2-supplement 1-source data 1/._.DS_Store
- Figure 2-supplement 1-source data 1/Figure 2-supplement 1-source data 1_Uncropped blots with labels.ai
- __MACOSX/Figure 2-supplement 1-source data 1/._Figure 2-supplement 1-source data 1_Uncropped blots with labels.ai
- Figure 2-supplement 1-source data 1/Figure 2-supplement 1-source data 1_raw files/
- Figure 2-supplement 1-source data 1/Figure 2-supplement 1-source data 1_raw files/ws2 p+tran btrcp1 2022.09.15_15.00.39-12_Ch.jpg
- __MACOSX/Figure 2-supplement 1-source data 1/Figure 2-supplement 1-source data 1_raw files/._ws2 p+tran btrcp1 2022.09.15_15.00.39-12_Ch.jpg
- Figure 2-supplement 1-source data 1/Figure 2-supplement 1-source data 1_raw files/ws2 p+tran btrcp1 2022.09.15_15.00.39-12_Ch.tif
- __MACOSX/Figure 2-supplement 1-source data 1/Figure 2-supplement 1-source data 1_raw files/._ws2 p+tran btrcp1 2022.09.15_15.00.39-12_Ch.tif
- Figure 2-supplement 1-source data 1/Figure 2-supplement 1-source data 1_raw files/ws2 sun2gfp HA 2022.09.14_16.44.22-04_Ch/
- __MACOSX/Figure 2-supplement 1-source data 1/Figure 2-supplement 1-source data 1_raw files/._ws2 sun2gfp HA 2022.09.14_16.44.22-04_Ch
- Figure 2-supplement 1-source data 1/Figure 2-supplement 1-source data 1_raw files/ws2 sun2gfp HA 2022.09.14_16.42.33_Ch/
- __MACOSX/Figure 2-supplement 1-source data 1/Figure 2-supplement 1-source data 1_raw files/._ws2 sun2gfp HA 2022.09.14_16.42.33_Ch
- Figure 2-supplement 1-source data 1/Figure 2-supplement 1-source data 1_raw files/ws2 sun2gfp gapdh 2022.09.15_14.50.23-04_Ch/
- __MACOSX/Figure 2-supplement 1-source data 1/Figure 2-supplement 1-source data 1_raw files/._ws2 sun2gfp gapdh 2022.09.15_14.50.23-04_Ch
- Figure 2-supplement 1-source data 1/Figure 2-supplement 1-source data 1_raw files/ws2 sun2gfp gapdh 2022.09.15_14.44.34_Ch/
- __MACOSX/Figure 2-supplement 1-source data 1/Figure 2-supplement 1-source data 1_raw files/._ws2 sun2gfp gapdh 2022.09.15_14.44.34_Ch
- Figure 2-supplement 1-source data 1/Figure 2-supplement 1-source data 1_raw files/ws2 sun2gfp HA 2022.09.14_16.44.22-04_Ch/ws2 sun2gfp HA 2022.09.14_16.44.22-04_Ch.jpg
- __MACOSX/Figure 2-supplement 1-source data 1/Figure 2-supplement 1-source data 1_raw files/ws2 sun2gfp HA 2022.09.14_16.44.22-04_Ch/._ws2 sun2gfp HA 2022.09.14_16.44.22-04_Ch.jpg
- Figure 2-supplement 1-source data 1/Figure 2-supplement 1-source data 1_raw files/ws2 sun2gfp HA 2022.09.14_16.44.22-04_Ch/ws2 sun2gfp HA 2022.09.14_16.44.22-04_Ch.tif
- __MACOSX/Figure 2-supplement 1-source data 1/Figure 2-supplement 1-source data 1_raw files/ws2 sun2gfp HA 2022.09.14_16.44.22-04_Ch/._ws2 sun2gfp HA 2022.09.14_16.44.22-04_Ch.tif
- Figure 2-supplement 1-source data 1/Figure 2-supplement 1-source data 1_raw files/ws2 sun2gfp HA 2022.09.14_16.42.33_Ch/ws2 sun2gfp HA 2022.09.14_16.42.33_Ch-Marker.tif
- __MACOSX/Figure 2-supplement 1-source data 1/Figure 2-supplement 1-source data 1_raw files/ws2 sun2gfp HA 2022.09.14_16.42.33_Ch/._ws2 sun2gfp HA 2022.09.14_16.42.33_Ch-Marker.tif
- Figure 2-supplement 1-source data 1/Figure 2-supplement 1-source data 1_raw files/ws2 sun2gfp HA 2022.09.14_16.42.33_Ch/ws2 sun2gfp HA 2022.09.14_16.42.33_Ch-Marker.jpg
- __MACOSX/Figure 2-supplement 1-source data 1/Figure 2-supplement 1-source data 1_raw files/ws2 sun2gfp HA 2022.09.14_16.42.33_Ch/._ws2 sun2gfp HA 2022.09.14_16.42.33_Ch-Marker.jpg
- Figure 2-supplement 1-source data 1/Figure 2-supplement 1-source data 1_raw files/ws2 sun2gfp HA 2022.09.14_16.42.33_Ch/ws2 sun2gfp HA 2022.09.14_16.42.33_Ch.tif
- __MACOSX/Figure 2-supplement 1-source data 1/Figure 2-supplement 1-source data 1_raw files/ws2 sun2gfp HA 2022.09.14_16.42.33_Ch/._ws2 sun2gfp HA 2022.09.14_16.42.33_Ch.tif
- Figure 2-supplement 1-source data 1/Figure 2-supplement 1-source data 1_raw files/ws2 sun2gfp HA 2022.09.14_16.42.33_Ch/ws2 sun2gfp HA 2022.09.14_16.42.33_Ch+Marker.jpg
- __MACOSX/Figure 2-supplement 1-source data 1/Figure 2-supplement 1-source data 1_raw files/ws2 sun2gfp HA 2022.09.14_16.42.33_Ch/._ws2 sun2gfp HA 2022.09.14_16.42.33_Ch+Marker.jpg
- Figure 2-supplement 1-source data 1/Figure 2-supplement 1-source data 1_raw files/ws2 sun2gfp gapdh 2022.09.15_14.50.23-04_Ch/ws2 p+tran btr gapdh 2022.09.15_14.50.23-04_Ch.tif
- __MACOSX/Figure 2-supplement 1-source data 1/Figure 2-supplement 1-source data 1_raw files/ws2 sun2gfp gapdh 2022.09.15_14.50.23-04_Ch/._ws2 p+tran btr gapdh 2022.09.15_14.50.23-04_Ch.tif
- Figure 2-supplement 1-source data 1/Figure 2-supplement 1-source data 1_raw files/ws2 sun2gfp gapdh 2022.09.15_14.50.23-04_Ch/ws2 p+tran btr gapdh 2022.09.15_14.50.23-04_Ch.jpg
- __MACOSX/Figure 2-supplement 1-source data 1/Figure 2-supplement 1-source data 1_raw files/ws2 sun2gfp gapdh 2022.09.15_14.50.23-04_Ch/._ws2 p+tran btr gapdh 2022.09.15_14.50.23-04_Ch.jpg
- Figure 2-supplement 1-source data 1/Figure 2-supplement 1-source data 1_raw files/ws2 sun2gfp gapdh 2022.09.15_14.44.34_Ch/ws2 p+tran btr gapdh 2022.09.15_14.44.34_Ch.tif
- __MACOSX/Figure 2-supplement 1-source data 1/Figure 2-supplement 1-source data 1_raw files/ws2 sun2gfp gapdh 2022.09.15_14.44.34_Ch/._ws2 p+tran btr gapdh 2022.09.15_14.44.34_Ch.tif
- Figure 2-supplement 1-source data 1/Figure 2-supplement 1-source data 1_raw files/ws2 sun2gfp gapdh 2022.09.15_14.44.34_Ch/ws2 p+tran btr gapdh 2022.09.15_14.44.34_Ch+Marker.jpg
- __MACOSX/Figure 2-supplement 1-source data 1/Figure 2-supplement 1-source data 1_raw files/ws2 sun2gfp gapdh 2022.09.15_14.44.34_Ch/._ws2 p+tran btr gapdh 2022.09.15_14.44.34_Ch+Marker.jpg
- Figure 2-supplement 1-source data 1/Figure 2-supplement 1-source data 1_raw files/ws2 sun2gfp gapdh 2022.09.15_14.44.34_Ch/ws2 p+tran btr gapdh 2022.09.15_14.44.34_Ch-Marker.jpg
- __MACOSX/Figure 2-supplement 1-source data 1/Figure 2-supplement 1-source data 1_raw files/ws2 sun2gfp gapdh 2022.09.15_14.44.34_Ch/._ws2 p+tran btr gapdh 2022.09.15_14.44.34_Ch-Marker.jpg
- Figure 2-supplement 1-source data 1/Figure 2-supplement 1-source data 1_raw files/ws2 sun2gfp gapdh 2022.09.15_14.44.34_Ch/ws2 p+tran btr gapdh 2022.09.15_14.44.34_Ch-Marker.tif
- __MACOSX/Figure 2-supplement 1-source data 1/Figure 2-supplement 1-source data 1_raw files/ws2 sun2gfp gapdh 2022.09.15_14.44.34_Ch/._ws2 p+tran btr gapdh 2022.09.15_14.44.34_Ch-Marker.tif
