# Supplementary material for: Regulated degradation of the inner nuclear membrane protein SUN2 maintains nuclear envelope architecture and function
Source: eLife. 2022 Nov 1;11:e81573. doi: 10.7554/eLife.81573 (PMC9662817; doi:10.7554/eLife.81573)
Supplement: Figure 3—source data 1. [file elife-81573-fig3-data1.zip]

Archive with 21 entries (19 files):
- Figure 3-source data 1/
- Figure 3-source data 1/Figure 3-source data 1_raw files/
- __MACOSX/Figure 3-source data 1/._Figure 3-source data 1_raw files
- Figure 3-source data 1/Figure 3-source data 1_Uncropped blots with labels.ai
- __MACOSX/Figure 3-source data 1/._Figure 3-source data 1_Uncropped blots with labels.ai
- Figure 3-source data 1/Figure 3-source data 1_raw files/ws CoIP2 HA 2022.05.10_19.04.36_Ch-Marker.jpg
- __MACOSX/Figure 3-source data 1/Figure 3-source data 1_raw files/._ws CoIP2 HA 2022.05.10_19.04.36_Ch-Marker.jpg
- Figure 3-source data 1/Figure 3-source data 1_raw files/ws CoIP2 HA 2022.05.10_18.52.40-01_Ch.tif
- __MACOSX/Figure 3-source data 1/Figure 3-source data 1_raw files/._ws CoIP2 HA 2022.05.10_18.52.40-01_Ch.tif
- Figure 3-source data 1/Figure 3-source data 1_raw files/ws CoIP2 bTrCP 2022.05.10_20.50.26-12_Ch.tif
- __MACOSX/Figure 3-source data 1/Figure 3-source data 1_raw files/._ws CoIP2 bTrCP 2022.05.10_20.50.26-12_Ch.tif
- Figure 3-source data 1/Figure 3-source data 1_raw files/ws CoIP2 Cullin1 2022.05.10_21.43.21_Ch-Marker.jpg
- __MACOSX/Figure 3-source data 1/Figure 3-source data 1_raw files/._ws CoIP2 Cullin1 2022.05.10_21.43.21_Ch-Marker.jpg
- Figure 3-source data 1/Figure 3-source data 1_raw files/ws CoIP2 Cullin1 lon 2022.05.10_22.11.02-12_Ch.tif
- __MACOSX/Figure 3-source data 1/Figure 3-source data 1_raw files/._ws CoIP2 Cullin1 lon 2022.05.10_22.11.02-12_Ch.tif
- Figure 3-source data 1/Figure 3-source data 1_raw files/ws CoIP2 p97 2022.05.10_19.30.24-12_Ch.tif
- __MACOSX/Figure 3-source data 1/Figure 3-source data 1_raw files/._ws CoIP2 p97 2022.05.10_19.30.24-12_Ch.tif
- Figure 3-source data 1/Figure 3-source data 1_raw files/ws CoIP2 bTrCP 2022.05.10_20.22.05_Ch-Marker.jpg
- __MACOSX/Figure 3-source data 1/Figure 3-source data 1_raw files/._ws CoIP2 bTrCP 2022.05.10_20.22.05_Ch-Marker.jpg
- Figure 3-source data 1/Figure 3-source data 1_raw files/ws CoIP2 p97 2022.05.10_20.10.12_Ch-Marker.jpg
- __MACOSX/Figure 3-source data 1/Figure 3-source data 1_raw files/._ws CoIP2 p97 2022.05.10_20.10.12_Ch-Marker.jpg
