# Supplementary material for: Regulated degradation of the inner nuclear membrane protein SUN2 maintains nuclear envelope architecture and function
Source: eLife. 2022 Nov 1;11:e81573. doi: 10.7554/eLife.81573 (PMC9662817; doi:10.7554/eLife.81573)
Supplement: Figure 3—source data 2. [file elife-81573-fig3-data2.zip]

Archive with 17 entries (15 files):
- Figure 3-source data 2/
- Figure 3-source data 2/Figure 3-source data 2_Uncropped blots with labels.ai
- __MACOSX/Figure 3-source data 2/._Figure 3-source data 2_Uncropped blots with labels.ai
- Figure 3-source data 2/Figure 3-source data 2_raw files/
- __MACOSX/Figure 3-source data 2/._Figure 3-source data 2_raw files
- Figure 3-source data 2/Figure 3-source data 2_raw files/ws deIP HA 2022.05.11_16.33.30_Ch-Marker.jpg
- __MACOSX/Figure 3-source data 2/Figure 3-source data 2_raw files/._ws deIP HA 2022.05.11_16.33.30_Ch-Marker.jpg
- Figure 3-source data 2/Figure 3-source data 2_raw files/ws deIP HA 2022.05.11_16.28.32-01_Ch.tif
- __MACOSX/Figure 3-source data 2/Figure 3-source data 2_raw files/._ws deIP HA 2022.05.11_16.28.32-01_Ch.tif
- Figure 3-source data 2/Figure 3-source data 2_raw files/ws deIP ubiquitin 2022.05.11_16.54.22-06_Ch.tif
- __MACOSX/Figure 3-source data 2/Figure 3-source data 2_raw files/._ws deIP ubiquitin 2022.05.11_16.54.22-06_Ch.tif
- Figure 3-source data 2/Figure 3-source data 2_raw files/ws deIP ubiquitin 2022.05.11_16.54.22-03_Ch.tif
- __MACOSX/Figure 3-source data 2/Figure 3-source data 2_raw files/._ws deIP ubiquitin 2022.05.11_16.54.22-03_Ch.tif
- Figure 3-source data 2/Figure 3-source data 2_raw files/ws deIP ubiquitin 2022.05.11_16.52.42_Ch-Marker.jpg
- __MACOSX/Figure 3-source data 2/Figure 3-source data 2_raw files/._ws deIP ubiquitin 2022.05.11_16.52.42_Ch-Marker.jpg
- Figure 3-source data 2/Figure 3-source data 2_raw files/ws deIP HA 2022.05.11_16.40.55-05_Ch.tif
- __MACOSX/Figure 3-source data 2/Figure 3-source data 2_raw files/._ws deIP HA 2022.05.11_16.40.55-05_Ch.tif
