# Supplementary material for: Regulated degradation of the inner nuclear membrane protein SUN2 maintains nuclear envelope architecture and function
Source: eLife. 2022 Nov 1;11:e81573. doi: 10.7554/eLife.81573 (PMC9662817; doi:10.7554/eLife.81573)
Supplement: Figure 4—source data 1. [file elife-81573-fig4-data1.zip]

Archive with 23 entries (21 files):
- Figure 4-source data 1/
- Figure 4-source data 1/Figure 4-source data 1_Uncropped blots with labels.ai
- __MACOSX/Figure 4-source data 1/._Figure 4-source data 1_Uncropped blots with labels.ai
- Figure 4-source data 1/Figure 4-source data 1_raw files/
- __MACOSX/Figure 4-source data 1/._Figure 4-source data 1_raw files
- Figure 4-source data 1/Figure 4-source data 1_raw files/LK220708 Fig4C HA 2022.07.08_18.48.58_Ch-Marker.tif
- __MACOSX/Figure 4-source data 1/Figure 4-source data 1_raw files/._LK220708 Fig4C HA 2022.07.08_18.48.58_Ch-Marker.tif
- Figure 4-source data 1/Figure 4-source data 1_raw files/LK220708 Fig4C Gpdh 2022.07.08_20.42.33_Ch+Marker.jpg
- __MACOSX/Figure 4-source data 1/Figure 4-source data 1_raw files/._LK220708 Fig4C Gpdh 2022.07.08_20.42.33_Ch+Marker.jpg
- Figure 4-source data 1/Figure 4-source data 1_raw files/LK220708 Fig4C Gpdh 2022.07.08_20.45.33-03_Ch.tif
- __MACOSX/Figure 4-source data 1/Figure 4-source data 1_raw files/._LK220708 Fig4C Gpdh 2022.07.08_20.45.33-03_Ch.tif
- Figure 4-source data 1/Figure 4-source data 1_raw files/LK220708 Fig4C HA 2022.07.08_18.48.58_Ch+Marker.jpg
- __MACOSX/Figure 4-source data 1/Figure 4-source data 1_raw files/._LK220708 Fig4C HA 2022.07.08_18.48.58_Ch+Marker.jpg
- Figure 4-source data 1/Figure 4-source data 1_raw files/LK220708 Fig4C Gpdh 2022.07.08_20.42.33_Ch-Marker.tif
- __MACOSX/Figure 4-source data 1/Figure 4-source data 1_raw files/._LK220708 Fig4C Gpdh 2022.07.08_20.42.33_Ch-Marker.tif
- Figure 4-source data 1/Figure 4-source data 1_raw files/LK220708 Fig4C CK2Sb 2022.07.08_19.09.28_Ch-Marker.tif
- __MACOSX/Figure 4-source data 1/Figure 4-source data 1_raw files/._LK220708 Fig4C CK2Sb 2022.07.08_19.09.28_Ch-Marker.tif
- Figure 4-source data 1/Figure 4-source data 1_raw files/LK220708 Fig4C HA 2022.07.08_18.50.47-06_Ch.tif
- __MACOSX/Figure 4-source data 1/Figure 4-source data 1_raw files/._LK220708 Fig4C HA 2022.07.08_18.50.47-06_Ch.tif
- Figure 4-source data 1/Figure 4-source data 1_raw files/LK220708 Fig4C CK2Sb 2022.07.08_19.09.28_Ch+Marker.jpg
- __MACOSX/Figure 4-source data 1/Figure 4-source data 1_raw files/._LK220708 Fig4C CK2Sb 2022.07.08_19.09.28_Ch+Marker.jpg
- Figure 4-source data 1/Figure 4-source data 1_raw files/LK220708 Fig4C CK2Sb 2022.07.08_19.11.10-12_Ch.tif
- __MACOSX/Figure 4-source data 1/Figure 4-source data 1_raw files/._LK220708 Fig4C CK2Sb 2022.07.08_19.11.10-12_Ch.tif
