# Supplementary material for: Regulated degradation of the inner nuclear membrane protein SUN2 maintains nuclear envelope architecture and function
Source: eLife. 2022 Nov 1;11:e81573. doi: 10.7554/eLife.81573 (PMC9662817; doi:10.7554/eLife.81573)
Supplement: Figure 4—source data 2. [file elife-81573-fig4-data2.zip]

Archive with 9 entries (7 files):
- Figure 4-source data 2/
- Figure 4-source data 2/Figure 4-source data 2_raw files/
- __MACOSX/Figure 4-source data 2/._Figure 4-source data 2_raw files
- Figure 4-source data 2/Figure 4-source data 2_Uncropped blots with labels.ai
- __MACOSX/Figure 4-source data 2/._Figure 4-source data 2_Uncropped blots with labels.ai
- Figure 4-source data 2/Figure 4-source data 2_raw files/LK220709 CK2iHAIP BT 2022.07.10_15.05.00_Ch-Marker.tif
- __MACOSX/Figure 4-source data 2/Figure 4-source data 2_raw files/._LK220709 CK2iHAIP BT 2022.07.10_15.05.00_Ch-Marker.tif
- Figure 4-source data 2/Figure 4-source data 2_raw files/LK220709 CK2iHAIP BT 2022.07.10_15.05.00_Ch+Marker.jpg
- __MACOSX/Figure 4-source data 2/Figure 4-source data 2_raw files/._LK220709 CK2iHAIP BT 2022.07.10_15.05.00_Ch+Marker.jpg
