# Supplementary material for: Regulated degradation of the inner nuclear membrane protein SUN2 maintains nuclear envelope architecture and function
Source: eLife. 2022 Nov 1;11:e81573. doi: 10.7554/eLife.81573 (PMC9662817; doi:10.7554/eLife.81573)
Supplement: Figure 4—figure supplement 1—source data 1. [file elife-81573-fig4-figsupp1-data1.zip]

Archive with 28 entries (23 files):
- Figure 4-supplement 1-source data 1/
- Figure 4-supplement 1-source data 1/.DS_Store
- __MACOSX/Figure 4-supplement 1-source data 1/._.DS_Store
- Figure 4-supplement 1-source data 1/Figure 4-supplement 1-source data 1_Uncropped blots with labels.ai
- __MACOSX/Figure 4-supplement 1-source data 1/._Figure 4-supplement 1-source data 1_Uncropped blots with labels.ai
- Figure 4-supplement 1-source data 1/Figure 4-supplement 1-source data 1_raw files/
- Figure 4-supplement 1-source data 1/Figure 4-supplement 1-source data 1_raw files/SUN2 sgCK2b Tub 2022.03.28_17.52.30_Ch v Tub/
- __MACOSX/Figure 4-supplement 1-source data 1/Figure 4-supplement 1-source data 1_raw files/._SUN2 sgCK2b Tub 2022.03.28_17.52.30_Ch v Tub
- Figure 4-supplement 1-source data 1/Figure 4-supplement 1-source data 1_raw files/SUN2 sgCK2b HA 2022.03.25_21.48.14_Ch v HA/
- __MACOSX/Figure 4-supplement 1-source data 1/Figure 4-supplement 1-source data 1_raw files/._SUN2 sgCK2b HA 2022.03.25_21.48.14_Ch v HA
- Figure 4-supplement 1-source data 1/Figure 4-supplement 1-source data 1_raw files/SUN2 sgCK2b CK2b 2022.03.25_21.36.18-05_Ch/
- __MACOSX/Figure 4-supplement 1-source data 1/Figure 4-supplement 1-source data 1_raw files/._SUN2 sgCK2b CK2b 2022.03.25_21.36.18-05_Ch
- Figure 4-supplement 1-source data 1/Figure 4-supplement 1-source data 1_raw files/SUN2 sgCK2b Tub 2022.03.28_17.52.30_Ch v Tub/SUN2 sgCK2b Tub 2022.03.28_17.52.30_Ch.tif
- __MACOSX/Figure 4-supplement 1-source data 1/Figure 4-supplement 1-source data 1_raw files/SUN2 sgCK2b Tub 2022.03.28_17.52.30_Ch v Tub/._SUN2 sgCK2b Tub 2022.03.28_17.52.30_Ch.tif
- Figure 4-supplement 1-source data 1/Figure 4-supplement 1-source data 1_raw files/SUN2 sgCK2b Tub 2022.03.28_17.52.30_Ch v Tub/SUN2 sgCK2b Tub 2022.03.28_17.52.30_Ch-Marker.tif
- __MACOSX/Figure 4-supplement 1-source data 1/Figure 4-supplement 1-source data 1_raw files/SUN2 sgCK2b Tub 2022.03.28_17.52.30_Ch v Tub/._SUN2 sgCK2b Tub 2022.03.28_17.52.30_Ch-Marker.tif
- Figure 4-supplement 1-source data 1/Figure 4-supplement 1-source data 1_raw files/SUN2 sgCK2b Tub 2022.03.28_17.52.30_Ch v Tub/SUN2 sgCK2b Tub 2022.03.28_17.52.30_Ch+Marker.jpg
- __MACOSX/Figure 4-supplement 1-source data 1/Figure 4-supplement 1-source data 1_raw files/SUN2 sgCK2b Tub 2022.03.28_17.52.30_Ch v Tub/._SUN2 sgCK2b Tub 2022.03.28_17.52.30_Ch+Marker.jpg
- Figure 4-supplement 1-source data 1/Figure 4-supplement 1-source data 1_raw files/SUN2 sgCK2b Tub 2022.03.28_17.52.30_Ch v Tub/SUN2 sgCK2b Tub 2022.03.28_17.52.30_Ch-Marker.jpg
- __MACOSX/Figure 4-supplement 1-source data 1/Figure 4-supplement 1-source data 1_raw files/SUN2 sgCK2b Tub 2022.03.28_17.52.30_Ch v Tub/._SUN2 sgCK2b Tub 2022.03.28_17.52.30_Ch-Marker.jpg
- Figure 4-supplement 1-source data 1/Figure 4-supplement 1-source data 1_raw files/SUN2 sgCK2b HA 2022.03.25_21.48.14_Ch v HA/SUN2 sgCK2b HA 2022.03.25_21.48.14_Ch.tif
- __MACOSX/Figure 4-supplement 1-source data 1/Figure 4-supplement 1-source data 1_raw files/SUN2 sgCK2b HA 2022.03.25_21.48.14_Ch v HA/._SUN2 sgCK2b HA 2022.03.25_21.48.14_Ch.tif
- Figure 4-supplement 1-source data 1/Figure 4-supplement 1-source data 1_raw files/SUN2 sgCK2b HA 2022.03.25_21.48.14_Ch v HA/SUN2 sgCK2b HA 2022.03.25_21.48.14_Ch.jpg
- __MACOSX/Figure 4-supplement 1-source data 1/Figure 4-supplement 1-source data 1_raw files/SUN2 sgCK2b HA 2022.03.25_21.48.14_Ch v HA/._SUN2 sgCK2b HA 2022.03.25_21.48.14_Ch.jpg
- Figure 4-supplement 1-source data 1/Figure 4-supplement 1-source data 1_raw files/SUN2 sgCK2b CK2b 2022.03.25_21.36.18-05_Ch/SUN2 sgCK2b CK2b 2022.03.25_21.36.18-05_Ch.tif
- __MACOSX/Figure 4-supplement 1-source data 1/Figure 4-supplement 1-source data 1_raw files/SUN2 sgCK2b CK2b 2022.03.25_21.36.18-05_Ch/._SUN2 sgCK2b CK2b 2022.03.25_21.36.18-05_Ch.tif
- Figure 4-supplement 1-source data 1/Figure 4-supplement 1-source data 1_raw files/SUN2 sgCK2b CK2b 2022.03.25_21.36.18-05_Ch/SUN2 sgCK2b CK2b 2022.03.25_21.36.18-05_Ch.jpg
- __MACOSX/Figure 4-supplement 1-source data 1/Figure 4-supplement 1-source data 1_raw files/SUN2 sgCK2b CK2b 2022.03.25_21.36.18-05_Ch/._SUN2 sgCK2b CK2b 2022.03.25_21.36.18-05_Ch.jpg
