# Supplementary material for: Regulated degradation of the inner nuclear membrane protein SUN2 maintains nuclear envelope architecture and function
Source: eLife. 2022 Nov 1;11:e81573. doi: 10.7554/eLife.81573 (PMC9662817; doi:10.7554/eLife.81573)
Supplement: Figure 5—source data 1. [file elife-81573-fig5-data1.zip]

Archive with 23 entries (21 files):
- Figure 5-source data 1/
- Figure 5-source data 1/Figure 5-source data 1_Uncropped blots with labels.ai
- __MACOSX/Figure 5-source data 1/._Figure 5-source data 1_Uncropped blots with labels.ai
- Figure 5-source data 1/Figure 5-source data 1_raw files/
- __MACOSX/Figure 5-source data 1/._Figure 5-source data 1_raw files
- Figure 5-source data 1/Figure 5-source data 1_raw files/LK210313 ctdko cnx 2021.03.13_16.08.30_Ch-Marker.tif
- __MACOSX/Figure 5-source data 1/Figure 5-source data 1_raw files/._LK210313 ctdko cnx 2021.03.13_16.08.30_Ch-Marker.tif
- Figure 5-source data 1/Figure 5-source data 1_raw files/LK210313 ctdko sun2 2021.03.13_16.29.13-03_Ch.tif
- __MACOSX/Figure 5-source data 1/Figure 5-source data 1_raw files/._LK210313 ctdko sun2 2021.03.13_16.29.13-03_Ch.tif
- Figure 5-source data 1/Figure 5-source data 1_raw files/LK210313 ctdko cnx 2021.03.13_16.08.30_Ch+Marker.jpg
- __MACOSX/Figure 5-source data 1/Figure 5-source data 1_raw files/._LK210313 ctdko cnx 2021.03.13_16.08.30_Ch+Marker.jpg
- Figure 5-source data 1/Figure 5-source data 1_raw files/LK210313 ctdko sun1 2021.03.13_16.48.24-09_Ch.tif
- __MACOSX/Figure 5-source data 1/Figure 5-source data 1_raw files/._LK210313 ctdko sun1 2021.03.13_16.48.24-09_Ch.tif
- Figure 5-source data 1/Figure 5-source data 1_raw files/LK210313 ctdko cnx 2021.03.13_16.10.35-02_Ch.tif
- __MACOSX/Figure 5-source data 1/Figure 5-source data 1_raw files/._LK210313 ctdko cnx 2021.03.13_16.10.35-02_Ch.tif
- Figure 5-source data 1/Figure 5-source data 1_raw files/LK210313 ctdko sun1 2021.03.13_16.46.45_Ch+Marker.jpg
- __MACOSX/Figure 5-source data 1/Figure 5-source data 1_raw files/._LK210313 ctdko sun1 2021.03.13_16.46.45_Ch+Marker.jpg
- Figure 5-source data 1/Figure 5-source data 1_raw files/LK210313 ctdko sun2 2021.03.13_16.19.22_Ch-Marker.tif
- __MACOSX/Figure 5-source data 1/Figure 5-source data 1_raw files/._LK210313 ctdko sun2 2021.03.13_16.19.22_Ch-Marker.tif
- Figure 5-source data 1/Figure 5-source data 1_raw files/LK210313 ctdko sun1 2021.03.13_16.46.45_Ch-Marker.tif
- __MACOSX/Figure 5-source data 1/Figure 5-source data 1_raw files/._LK210313 ctdko sun1 2021.03.13_16.46.45_Ch-Marker.tif
- Figure 5-source data 1/Figure 5-source data 1_raw files/LK210313 ctdko sun2 2021.03.13_16.19.22_Ch+Marker.jpg
- __MACOSX/Figure 5-source data 1/Figure 5-source data 1_raw files/._LK210313 ctdko sun2 2021.03.13_16.19.22_Ch+Marker.jpg
