# Supplementary material for: Regulated degradation of the inner nuclear membrane protein SUN2 maintains nuclear envelope architecture and function
Source: eLife. 2022 Nov 1;11:e81573. doi: 10.7554/eLife.81573 (PMC9662817; doi:10.7554/eLife.81573)
Supplement: Figure 5—source data 2. [file elife-81573-fig5-data2.zip]

Archive with 27 entries (22 files):
- Figure 5-source data 2/
- Figure 5-source data 2/Figure 5-source data 2_raw files/
- __MACOSX/Figure 5-source data 2/._Figure 5-source data 2_raw files
- Figure 5-source data 2/Figure 5-source data 2_Uncropped blots with labels.ai
- __MACOSX/Figure 5-source data 2/._Figure 5-source data 2_Uncropped blots with labels.ai
- Figure 5-source data 2/Figure 5-source data 2_raw files/SUN2 end CHX Tub 2022.04.15_14.30.07-03_Ch v Tub/
- __MACOSX/Figure 5-source data 2/Figure 5-source data 2_raw files/._SUN2 end CHX Tub 2022.04.15_14.30.07-03_Ch v Tub
- Figure 5-source data 2/Figure 5-source data 2_raw files/SUN2 end CHX SUN2 2022.04.14_16.16.18_Ch v SUN2/
- __MACOSX/Figure 5-source data 2/Figure 5-source data 2_raw files/._SUN2 end CHX SUN2 2022.04.14_16.16.18_Ch v SUN2
- Figure 5-source data 2/Figure 5-source data 2_raw files/SUN2 end CHX SUN1 2022.04.18_16.44.34-04_Ch v SUN1/
- __MACOSX/Figure 5-source data 2/Figure 5-source data 2_raw files/._SUN2 end CHX SUN1 2022.04.18_16.44.34-04_Ch v SUN1
- Figure 5-source data 2/Figure 5-source data 2_raw files/SUN2 end CHX Tub 2022.04.15_14.30.07-03_Ch v Tub/SUN2 end CHX Tub 2022.04.15_14.30.07-03_Ch.jpg
- __MACOSX/Figure 5-source data 2/Figure 5-source data 2_raw files/SUN2 end CHX Tub 2022.04.15_14.30.07-03_Ch v Tub/._SUN2 end CHX Tub 2022.04.15_14.30.07-03_Ch.jpg
- Figure 5-source data 2/Figure 5-source data 2_raw files/SUN2 end CHX Tub 2022.04.15_14.30.07-03_Ch v Tub/SUN2 end CHX Tub 2022.04.15_14.30.07-03_Ch.tif
- __MACOSX/Figure 5-source data 2/Figure 5-source data 2_raw files/SUN2 end CHX Tub 2022.04.15_14.30.07-03_Ch v Tub/._SUN2 end CHX Tub 2022.04.15_14.30.07-03_Ch.tif
- Figure 5-source data 2/Figure 5-source data 2_raw files/SUN2 end CHX SUN2 2022.04.14_16.16.18_Ch v SUN2/SUN2 end CHX SUN2 2022.04.14_16.16.18_Ch+Marker.jpg
- __MACOSX/Figure 5-source data 2/Figure 5-source data 2_raw files/SUN2 end CHX SUN2 2022.04.14_16.16.18_Ch v SUN2/._SUN2 end CHX SUN2 2022.04.14_16.16.18_Ch+Marker.jpg
- Figure 5-source data 2/Figure 5-source data 2_raw files/SUN2 end CHX SUN2 2022.04.14_16.16.18_Ch v SUN2/SUN2 end CHX SUN2 2022.04.14_16.16.18_Ch.tif
- __MACOSX/Figure 5-source data 2/Figure 5-source data 2_raw files/SUN2 end CHX SUN2 2022.04.14_16.16.18_Ch v SUN2/._SUN2 end CHX SUN2 2022.04.14_16.16.18_Ch.tif
- Figure 5-source data 2/Figure 5-source data 2_raw files/SUN2 end CHX SUN2 2022.04.14_16.16.18_Ch v SUN2/SUN2 end CHX SUN2 2022.04.14_16.16.18_Ch-Marker.jpg
- __MACOSX/Figure 5-source data 2/Figure 5-source data 2_raw files/SUN2 end CHX SUN2 2022.04.14_16.16.18_Ch v SUN2/._SUN2 end CHX SUN2 2022.04.14_16.16.18_Ch-Marker.jpg
- Figure 5-source data 2/Figure 5-source data 2_raw files/SUN2 end CHX SUN2 2022.04.14_16.16.18_Ch v SUN2/SUN2 end CHX SUN2 2022.04.14_16.16.18_Ch-Marker.tif
- __MACOSX/Figure 5-source data 2/Figure 5-source data 2_raw files/SUN2 end CHX SUN2 2022.04.14_16.16.18_Ch v SUN2/._SUN2 end CHX SUN2 2022.04.14_16.16.18_Ch-Marker.tif
- Figure 5-source data 2/Figure 5-source data 2_raw files/SUN2 end CHX SUN1 2022.04.18_16.44.34-04_Ch v SUN1/SUN2 end CHX SUN1 2022.04.18_16.44.34-04_Ch.tif
- __MACOSX/Figure 5-source data 2/Figure 5-source data 2_raw files/SUN2 end CHX SUN1 2022.04.18_16.44.34-04_Ch v SUN1/._SUN2 end CHX SUN1 2022.04.18_16.44.34-04_Ch.tif
- Figure 5-source data 2/Figure 5-source data 2_raw files/SUN2 end CHX SUN1 2022.04.18_16.44.34-04_Ch v SUN1/SUN2 end CHX SUN1 2022.04.18_16.44.34-04_Ch.jpg
- __MACOSX/Figure 5-source data 2/Figure 5-source data 2_raw files/SUN2 end CHX SUN1 2022.04.18_16.44.34-04_Ch v SUN1/._SUN2 end CHX SUN1 2022.04.18_16.44.34-04_Ch.jpg
