# Supplementary material for: Regulated degradation of the inner nuclear membrane protein SUN2 maintains nuclear envelope architecture and function
Source: eLife. 2022 Nov 1;11:e81573. doi: 10.7554/eLife.81573 (PMC9662817; doi:10.7554/eLife.81573)
Supplement: Figure 5—source data 3. [file elife-81573-fig5-data3.zip]

Archive with 21 entries (19 files):
- Figure 5-source data 3/
- Figure 5-source data 3/Figure 5-source data 3_raw files/
- __MACOSX/Figure 5-source data 3/._Figure 5-source data 3_raw files
- Figure 5-source data 3/Figure 5-source data 3_Uncropped blots with labels.ai
- __MACOSX/Figure 5-source data 3/._Figure 5-source data 3_Uncropped blots with labels.ai
- Figure 5-source data 3/Figure 5-source data 3_raw files/ws,lk ctd-flag FLAG 2022.03.02_11.49.16_Ch-Marker.jpg
- __MACOSX/Figure 5-source data 3/Figure 5-source data 3_raw files/._ws,lk ctd-flag FLAG 2022.03.02_11.49.16_Ch-Marker.jpg
- Figure 5-source data 3/Figure 5-source data 3_raw files/ws,lk ctd-flag SUN2 2022.03.02_11.53.28_Ch-Marker.jpg
- __MACOSX/Figure 5-source data 3/Figure 5-source data 3_raw files/._ws,lk ctd-flag SUN2 2022.03.02_11.53.28_Ch-Marker.jpg
- Figure 5-source data 3/Figure 5-source data 3_raw files/ws,lk ctd-flag FLAG 2022.03.02_11.44.58-03_Ch.tif
- __MACOSX/Figure 5-source data 3/Figure 5-source data 3_raw files/._ws,lk ctd-flag FLAG 2022.03.02_11.44.58-03_Ch.tif
- Figure 5-source data 3/Figure 5-source data 3_raw files/ws,lk ctd-FLAG Gapdh 2022.03.04_12.00.44-03_Ch.tif
- __MACOSX/Figure 5-source data 3/Figure 5-source data 3_raw files/._ws,lk ctd-FLAG Gapdh 2022.03.04_12.00.44-03_Ch.tif
- Figure 5-source data 3/Figure 5-source data 3_raw files/ws,lk ctd-flag HA 2022.03.02_11.35.32_Ch-Marker.jpg
- __MACOSX/Figure 5-source data 3/Figure 5-source data 3_raw files/._ws,lk ctd-flag HA 2022.03.02_11.35.32_Ch-Marker.jpg
- Figure 5-source data 3/Figure 5-source data 3_raw files/ws,lk ctd-FLAG Gapdh 2022.03.04_12.05.28_Ch-Marker.jpg
- __MACOSX/Figure 5-source data 3/Figure 5-source data 3_raw files/._ws,lk ctd-FLAG Gapdh 2022.03.04_12.05.28_Ch-Marker.jpg
- Figure 5-source data 3/Figure 5-source data 3_raw files/ws,lk ctd-flag HA 2022.03.02_11.38.22-03_Ch.tif
- __MACOSX/Figure 5-source data 3/Figure 5-source data 3_raw files/._ws,lk ctd-flag HA 2022.03.02_11.38.22-03_Ch.tif
- Figure 5-source data 3/Figure 5-source data 3_raw files/ws,lk ctd-flag SUN2 2022.03.02_11.55.47-10_Ch.tif
- __MACOSX/Figure 5-source data 3/Figure 5-source data 3_raw files/._ws,lk ctd-flag SUN2 2022.03.02_11.55.47-10_Ch.tif
