# Supplementary material for: Regulated degradation of the inner nuclear membrane protein SUN2 maintains nuclear envelope architecture and function
Source: eLife. 2022 Nov 1;11:e81573. doi: 10.7554/eLife.81573 (PMC9662817; doi:10.7554/eLife.81573)
Supplement: Figure 5—source data 4. [file elife-81573-fig5-data4.zip]

Archive with 44 entries (36 files):
- Figure 5-source data 4/
- Figure 5-source data 4/.DS_Store
- __MACOSX/Figure 5-source data 4/._.DS_Store
- Figure 5-source data 4/Figure 5-source data 4_Uncropped blots with labels.ai
- __MACOSX/Figure 5-source data 4/._Figure 5-source data 4_Uncropped blots with labels.ai
- Figure 5-source data 4/Figure 5-source data 4_raw files/
- Figure 5-source data 4/Figure 5-source data 4_raw files/LK220707 Fig5G Gpdh 2022.07.07_22.31.41_Ch/
- Figure 5-source data 4/Figure 5-source data 4_raw files/.DS_Store
- __MACOSX/Figure 5-source data 4/Figure 5-source data 4_raw files/._.DS_Store
- Figure 5-source data 4/Figure 5-source data 4_raw files/LK220707 Fig5G-2 Sun 2022.07.07_23.56.01_Ch/
- Figure 5-source data 4/Figure 5-source data 4_raw files/LK220707 Fig5G HA 2022.07.07_22.36.55-03_Ch/
- Figure 5-source data 4/Figure 5-source data 4_raw files/LK220707 Fig5G Gpdh 2022.07.07_22.27.16-03_Ch/
- Figure 5-source data 4/Figure 5-source data 4_raw files/LK220707 Fig5G-2 Sun 2022.07.07_23.57.24-12_Ch/
- Figure 5-source data 4/Figure 5-source data 4_raw files/LK220707 Fig5G HA 2022.07.07_22.39.36_Ch/
- Figure 5-source data 4/Figure 5-source data 4_raw files/LK220707 Fig5G Gpdh 2022.07.07_22.31.41_Ch/LK220707 Fig5G Gpdh 2022.07.07_22.31.41_Ch.tif
- Figure 5-source data 4/Figure 5-source data 4_raw files/LK220707 Fig5G Gpdh 2022.07.07_22.31.41_Ch/LK220707 Fig5G Gpdh 2022.07.07_22.31.41_Ch+Marker.jpg
- __MACOSX/Figure 5-source data 4/Figure 5-source data 4_raw files/LK220707 Fig5G Gpdh 2022.07.07_22.31.41_Ch/._LK220707 Fig5G Gpdh 2022.07.07_22.31.41_Ch+Marker.jpg
- Figure 5-source data 4/Figure 5-source data 4_raw files/LK220707 Fig5G Gpdh 2022.07.07_22.31.41_Ch/LK220707 Fig5G Gpdh 2022.07.07_22.31.41_Ch-Marker.jpg
- Figure 5-source data 4/Figure 5-source data 4_raw files/LK220707 Fig5G Gpdh 2022.07.07_22.31.41_Ch/LK220707 Fig5G Gpdh 2022.07.07_22.31.41_Ch-Marker.tif
- Figure 5-source data 4/Figure 5-source data 4_raw files/LK220707 Fig5G-2 Sun 2022.07.07_23.56.01_Ch/LK220707 Fig5G-2 Sun 2022.07.07_23.56.01_Ch+Marker.jpg
- __MACOSX/Figure 5-source data 4/Figure 5-source data 4_raw files/LK220707 Fig5G-2 Sun 2022.07.07_23.56.01_Ch/._LK220707 Fig5G-2 Sun 2022.07.07_23.56.01_Ch+Marker.jpg
- Figure 5-source data 4/Figure 5-source data 4_raw files/LK220707 Fig5G-2 Sun 2022.07.07_23.56.01_Ch/LK220707 Fig5G-2 Sun 2022.07.07_23.56.01_Ch.tif
- Figure 5-source data 4/Figure 5-source data 4_raw files/LK220707 Fig5G-2 Sun 2022.07.07_23.56.01_Ch/LK220707 Fig5G-2 Sun 2022.07.07_23.56.01_Ch-Marker.jpg
- Figure 5-source data 4/Figure 5-source data 4_raw files/LK220707 Fig5G-2 Sun 2022.07.07_23.56.01_Ch/LK220707 Fig5G-2 Sun 2022.07.07_23.56.01_Ch-Marker.tif
- Figure 5-source data 4/Figure 5-source data 4_raw files/LK220707 Fig5G HA 2022.07.07_22.36.55-03_Ch/LK220707 Fig5G HA 2022.07.07_22.36.55-03_Ch.jpg
- Figure 5-source data 4/Figure 5-source data 4_raw files/LK220707 Fig5G HA 2022.07.07_22.36.55-03_Ch/LK220707 Fig5G HA 2022.07.07_22.36.55-03_Ch_rotated.tif
- __MACOSX/Figure 5-source data 4/Figure 5-source data 4_raw files/LK220707 Fig5G HA 2022.07.07_22.36.55-03_Ch/._LK220707 Fig5G HA 2022.07.07_22.36.55-03_Ch_rotated.tif
- Figure 5-source data 4/Figure 5-source data 4_raw files/LK220707 Fig5G HA 2022.07.07_22.36.55-03_Ch/LK220707 Fig5G HA 2022.07.07_22.36.55-03_Ch.tif
- __MACOSX/Figure 5-source data 4/Figure 5-source data 4_raw files/LK220707 Fig5G HA 2022.07.07_22.36.55-03_Ch/._LK220707 Fig5G HA 2022.07.07_22.36.55-03_Ch.tif
- Figure 5-source data 4/Figure 5-source data 4_raw files/LK220707 Fig5G Gpdh 2022.07.07_22.27.16-03_Ch/LK220707 Fig5G Gpdh 2022.07.07_22.27.16-03_Ch_rotated.tif
- __MACOSX/Figure 5-source data 4/Figure 5-source data 4_raw files/LK220707 Fig5G Gpdh 2022.07.07_22.27.16-03_Ch/._LK220707 Fig5G Gpdh 2022.07.07_22.27.16-03_Ch_rotated.tif
- Figure 5-source data 4/Figure 5-source data 4_raw files/LK220707 Fig5G Gpdh 2022.07.07_22.27.16-03_Ch/LK220707 Fig5G Gpdh 2022.07.07_22.27.16-03_Ch.jpg
- Figure 5-source data 4/Figure 5-source data 4_raw files/LK220707 Fig5G Gpdh 2022.07.07_22.27.16-03_Ch/LK220707 Fig5G Gpdh 2022.07.07_22.27.16-03_Ch.tif
- __MACOSX/Figure 5-source data 4/Figure 5-source data 4_raw files/LK220707 Fig5G Gpdh 2022.07.07_22.27.16-03_Ch/._LK220707 Fig5G Gpdh 2022.07.07_22.27.16-03_Ch.tif
- Figure 5-source data 4/Figure 5-source data 4_raw files/LK220707 Fig5G-2 Sun 2022.07.07_23.57.24-12_Ch/LK220707 Fig5G-2 Sun 2022.07.07_23.57.24-12_Ch.tif
- __MACOSX/Figure 5-source data 4/Figure 5-source data 4_raw files/LK220707 Fig5G-2 Sun 2022.07.07_23.57.24-12_Ch/._LK220707 Fig5G-2 Sun 2022.07.07_23.57.24-12_Ch.tif
- Figure 5-source data 4/Figure 5-source data 4_raw files/LK220707 Fig5G-2 Sun 2022.07.07_23.57.24-12_Ch/LK220707 Fig5G-2 Sun 2022.07.07_23.57.24-12_Ch_intensified.tif
- __MACOSX/Figure 5-source data 4/Figure 5-source data 4_raw files/LK220707 Fig5G-2 Sun 2022.07.07_23.57.24-12_Ch/._LK220707 Fig5G-2 Sun 2022.07.07_23.57.24-12_Ch_intensified.tif
- Figure 5-source data 4/Figure 5-source data 4_raw files/LK220707 Fig5G-2 Sun 2022.07.07_23.57.24-12_Ch/LK220707 Fig5G-2 Sun 2022.07.07_23.57.24-12_Ch.jpg
- Figure 5-source data 4/Figure 5-source data 4_raw files/LK220707 Fig5G HA 2022.07.07_22.39.36_Ch/LK220707 Fig5G HA 2022.07.07_22.39.36_Ch-Marker.jpg
- Figure 5-source data 4/Figure 5-source data 4_raw files/LK220707 Fig5G HA 2022.07.07_22.39.36_Ch/LK220707 Fig5G HA 2022.07.07_22.39.36_Ch+Marker.jpg
- __MACOSX/Figure 5-source data 4/Figure 5-source data 4_raw files/LK220707 Fig5G HA 2022.07.07_22.39.36_Ch/._LK220707 Fig5G HA 2022.07.07_22.39.36_Ch+Marker.jpg
- Figure 5-source data 4/Figure 5-source data 4_raw files/LK220707 Fig5G HA 2022.07.07_22.39.36_Ch/LK220707 Fig5G HA 2022.07.07_22.39.36_Ch-Marker.tif
- Figure 5-source data 4/Figure 5-source data 4_raw files/LK220707 Fig5G HA 2022.07.07_22.39.36_Ch/LK220707 Fig5G HA 2022.07.07_22.39.36_Ch.tif
