# Supplementary material for: Regulated degradation of the inner nuclear membrane protein SUN2 maintains nuclear envelope architecture and function
Source: eLife. 2022 Nov 1;11:e81573. doi: 10.7554/eLife.81573 (PMC9662817; doi:10.7554/eLife.81573)
Supplement: Figure 5—figure supplement 1—source data 1. [file elife-81573-fig5-figsupp1-data1.zip]

Archive with 23 entries (21 files):
- Figure 5-supplement 1-source data 1/
- Figure 5-supplement 1-source data 1/.DS_Store
- __MACOSX/Figure 5-supplement 1-source data 1/._.DS_Store
- Figure 5-supplement 1-source data 1/Figure 5-supplement 1-source data 1_Uncropped blots with labels.ai
- __MACOSX/Figure 5-supplement 1-source data 1/._Figure 5-supplement 1-source data 1_Uncropped blots with labels.ai
- Figure 5-supplement 1-source data 1/Figure 5-supplement 1-source data 1_raw files/
- __MACOSX/Figure 5-supplement 1-source data 1/._Figure 5-supplement 1-source data 1_raw files
- Figure 5-supplement 1-source data 1/Figure 5-supplement 1-source data 1_raw files/SUN2 CTKO CHX HA 2022.03.09_18.48.34-07_Ch.jpg
- __MACOSX/Figure 5-supplement 1-source data 1/Figure 5-supplement 1-source data 1_raw files/._SUN2 CTKO CHX HA 2022.03.09_18.48.34-07_Ch.jpg
- Figure 5-supplement 1-source data 1/Figure 5-supplement 1-source data 1_raw files/SUN2 CTKO CHX Tub 2022.03.10_17.42.17-02_Ch.tif
- __MACOSX/Figure 5-supplement 1-source data 1/Figure 5-supplement 1-source data 1_raw files/._SUN2 CTKO CHX Tub 2022.03.10_17.42.17-02_Ch.tif
- Figure 5-supplement 1-source data 1/Figure 5-supplement 1-source data 1_raw files/SUN2 CTKO CHX Tub 2022.03.10_17.42.17-02_Ch.jpg
- __MACOSX/Figure 5-supplement 1-source data 1/Figure 5-supplement 1-source data 1_raw files/._SUN2 CTKO CHX Tub 2022.03.10_17.42.17-02_Ch.jpg
- Figure 5-supplement 1-source data 1/Figure 5-supplement 1-source data 1_raw files/SUN2 CTKO CHX HA 2022.03.09_18.48.34-07_Ch.tif
- __MACOSX/Figure 5-supplement 1-source data 1/Figure 5-supplement 1-source data 1_raw files/._SUN2 CTKO CHX HA 2022.03.09_18.48.34-07_Ch.tif
- Figure 5-supplement 1-source data 1/Figure 5-supplement 1-source data 1_raw files/SUN2 CTKO CHX HA 2022.03.09_18.48.34-02_Ch.tif
- __MACOSX/Figure 5-supplement 1-source data 1/Figure 5-supplement 1-source data 1_raw files/._SUN2 CTKO CHX HA 2022.03.09_18.48.34-02_Ch.tif
- Figure 5-supplement 1-source data 1/Figure 5-supplement 1-source data 1_raw files/SUN2 CTKO CHX SUN2 2022.03.09_19.06.03-12_Ch.jpg
- __MACOSX/Figure 5-supplement 1-source data 1/Figure 5-supplement 1-source data 1_raw files/._SUN2 CTKO CHX SUN2 2022.03.09_19.06.03-12_Ch.jpg
- Figure 5-supplement 1-source data 1/Figure 5-supplement 1-source data 1_raw files/SUN2 CTKO CHX SUN2 2022.03.09_19.06.03-12_Ch.tif
- __MACOSX/Figure 5-supplement 1-source data 1/Figure 5-supplement 1-source data 1_raw files/._SUN2 CTKO CHX SUN2 2022.03.09_19.06.03-12_Ch.tif
- Figure 5-supplement 1-source data 1/Figure 5-supplement 1-source data 1_raw files/SUN2 CTKO CHX HA 2022.03.09_18.48.34-02_Ch.jpg
- __MACOSX/Figure 5-supplement 1-source data 1/Figure 5-supplement 1-source data 1_raw files/._SUN2 CTKO CHX HA 2022.03.09_18.48.34-02_Ch.jpg
