# Supplementary material for: Regulated degradation of the inner nuclear membrane protein SUN2 maintains nuclear envelope architecture and function
Source: eLife. 2022 Nov 1;11:e81573. doi: 10.7554/eLife.81573 (PMC9662817; doi:10.7554/eLife.81573)
Supplement: Figure 5—figure supplement 1—source data 2. [file elife-81573-fig5-figsupp1-data2.zip]

Archive with 22 entries (18 files):
- Figure 5-supplement 1-source data 2/
- Figure 5-supplement 1-source data 2/.DS_Store
- __MACOSX/Figure 5-supplement 1-source data 2/._.DS_Store
- Figure 5-supplement 1-source data 2/Figure 5-supplement 1-source data 2_raw files/
- Figure 5-supplement 1-source data 2/Figure 5-supplement 1-source data 2_Uncropped blots with labels.ai
- __MACOSX/Figure 5-supplement 1-source data 2/._Figure 5-supplement 1-source data 2_Uncropped blots with labels.ai
- Figure 5-supplement 1-source data 2/Figure 5-supplement 1-source data 2_raw files/CTKO CHX240 inh 2022.08.24_17.48.45-09_Ch v SUN2/
- __MACOSX/Figure 5-supplement 1-source data 2/Figure 5-supplement 1-source data 2_raw files/._CTKO CHX240 inh 2022.08.24_17.48.45-09_Ch v SUN2
- Figure 5-supplement 1-source data 2/Figure 5-supplement 1-source data 2_raw files/CTDNEP1KO CHX240 Tub 2022.08.25_17.18.37_Ch v Tub/
- __MACOSX/Figure 5-supplement 1-source data 2/Figure 5-supplement 1-source data 2_raw files/._CTDNEP1KO CHX240 Tub 2022.08.25_17.18.37_Ch v Tub
- Figure 5-supplement 1-source data 2/Figure 5-supplement 1-source data 2_raw files/CTKO CHX240 inh 2022.08.24_17.48.45-09_Ch v SUN2/CTKO CHX240 inh 2022.08.24_17.48.45-09_Ch.tif
- __MACOSX/Figure 5-supplement 1-source data 2/Figure 5-supplement 1-source data 2_raw files/CTKO CHX240 inh 2022.08.24_17.48.45-09_Ch v SUN2/._CTKO CHX240 inh 2022.08.24_17.48.45-09_Ch.tif
- Figure 5-supplement 1-source data 2/Figure 5-supplement 1-source data 2_raw files/CTKO CHX240 inh 2022.08.24_17.48.45-09_Ch v SUN2/CTKO CHX240 inh 2022.08.24_17.48.45-09_Ch.jpg
- __MACOSX/Figure 5-supplement 1-source data 2/Figure 5-supplement 1-source data 2_raw files/CTKO CHX240 inh 2022.08.24_17.48.45-09_Ch v SUN2/._CTKO CHX240 inh 2022.08.24_17.48.45-09_Ch.jpg
- Figure 5-supplement 1-source data 2/Figure 5-supplement 1-source data 2_raw files/CTDNEP1KO CHX240 Tub 2022.08.25_17.18.37_Ch v Tub/CTDNEP1KO CHX240 Tub 2022.08.25_17.18.37_Ch.tif
- __MACOSX/Figure 5-supplement 1-source data 2/Figure 5-supplement 1-source data 2_raw files/CTDNEP1KO CHX240 Tub 2022.08.25_17.18.37_Ch v Tub/._CTDNEP1KO CHX240 Tub 2022.08.25_17.18.37_Ch.tif
- Figure 5-supplement 1-source data 2/Figure 5-supplement 1-source data 2_raw files/CTDNEP1KO CHX240 Tub 2022.08.25_17.18.37_Ch v Tub/CTDNEP1KO CHX240 Tub 2022.08.25_17.18.37_Ch-Marker.tif
- __MACOSX/Figure 5-supplement 1-source data 2/Figure 5-supplement 1-source data 2_raw files/CTDNEP1KO CHX240 Tub 2022.08.25_17.18.37_Ch v Tub/._CTDNEP1KO CHX240 Tub 2022.08.25_17.18.37_Ch-Marker.tif
- Figure 5-supplement 1-source data 2/Figure 5-supplement 1-source data 2_raw files/CTDNEP1KO CHX240 Tub 2022.08.25_17.18.37_Ch v Tub/CTDNEP1KO CHX240 Tub 2022.08.25_17.18.37_Ch+Marker.jpg
- __MACOSX/Figure 5-supplement 1-source data 2/Figure 5-supplement 1-source data 2_raw files/CTDNEP1KO CHX240 Tub 2022.08.25_17.18.37_Ch v Tub/._CTDNEP1KO CHX240 Tub 2022.08.25_17.18.37_Ch+Marker.jpg
- Figure 5-supplement 1-source data 2/Figure 5-supplement 1-source data 2_raw files/CTDNEP1KO CHX240 Tub 2022.08.25_17.18.37_Ch v Tub/CTDNEP1KO CHX240 Tub 2022.08.25_17.18.37_Ch-Marker.jpg
- __MACOSX/Figure 5-supplement 1-source data 2/Figure 5-supplement 1-source data 2_raw files/CTDNEP1KO CHX240 Tub 2022.08.25_17.18.37_Ch v Tub/._CTDNEP1KO CHX240 Tub 2022.08.25_17.18.37_Ch-Marker.jpg
