# Supplementary material for: Regulated degradation of the inner nuclear membrane protein SUN2 maintains nuclear envelope architecture and function
Source: eLife. 2022 Nov 1;11:e81573. doi: 10.7554/eLife.81573 (PMC9662817; doi:10.7554/eLife.81573)
Supplement: Figure 5—figure supplement 1—source data 3. [file elife-81573-fig5-figsupp1-data3.zip]

Archive with 46 entries (40 files):
- Figure 5-supplement 1-source data 3/
- __MACOSX/._Figure 5-supplement 1-source data 3
- Figure 5-supplement 1-source data 3/.DS_Store
- __MACOSX/Figure 5-supplement 1-source data 3/._.DS_Store
- Figure 5-supplement 1-source data 3/Figure 5-supplement 1-source data 3_raw files/
- __MACOSX/Figure 5-supplement 1-source data 3/._Figure 5-supplement 1-source data 3_raw files
- Figure 5-supplement 1-source data 3/Figure 5-supplement 1-source data 3_Uncropped blots with labels.ai
- __MACOSX/Figure 5-supplement 1-source data 3/._Figure 5-supplement 1-source data 3_Uncropped blots with labels.ai
- Figure 5-supplement 1-source data 3/Figure 5-supplement 1-source data 3_raw files/ws2 parental gapdh 2022.09.15_16.44.47_Ch/
- __MACOSX/Figure 5-supplement 1-source data 3/Figure 5-supplement 1-source data 3_raw files/._ws2 parental gapdh 2022.09.15_16.44.47_Ch
- Figure 5-supplement 1-source data 3/Figure 5-supplement 1-source data 3_raw files/ws2 p+tran btrcp1 2022.09.15_15.00.39-12_Ch.jpg
- __MACOSX/Figure 5-supplement 1-source data 3/Figure 5-supplement 1-source data 3_raw files/._ws2 p+tran btrcp1 2022.09.15_15.00.39-12_Ch.jpg
- Figure 5-supplement 1-source data 3/Figure 5-supplement 1-source data 3_raw files/ws2 parental sun2 2022.09.15_16.51.01_Ch/
- __MACOSX/Figure 5-supplement 1-source data 3/Figure 5-supplement 1-source data 3_raw files/._ws2 parental sun2 2022.09.15_16.51.01_Ch
- Figure 5-supplement 1-source data 3/Figure 5-supplement 1-source data 3_raw files/ws2 p+tran btrcp1 2022.09.15_15.00.39-12_Ch.tif
- __MACOSX/Figure 5-supplement 1-source data 3/Figure 5-supplement 1-source data 3_raw files/._ws2 p+tran btrcp1 2022.09.15_15.00.39-12_Ch.tif
- Figure 5-supplement 1-source data 3/Figure 5-supplement 1-source data 3_raw files/ws2 parental gapdh 2022.09.15_16.46.45-09_Ch/
- __MACOSX/Figure 5-supplement 1-source data 3/Figure 5-supplement 1-source data 3_raw files/._ws2 parental gapdh 2022.09.15_16.46.45-09_Ch
- Figure 5-supplement 1-source data 3/Figure 5-supplement 1-source data 3_raw files/ws2 parental sun2 2022.09.15_17.20.58-12_Ch/
- __MACOSX/Figure 5-supplement 1-source data 3/Figure 5-supplement 1-source data 3_raw files/._ws2 parental sun2 2022.09.15_17.20.58-12_Ch
- Figure 5-supplement 1-source data 3/Figure 5-supplement 1-source data 3_raw files/ws2 parental gapdh 2022.09.15_16.44.47_Ch/ws2 parental sun2+ga 2022.09.15_16.44.47_Ch.tif
- __MACOSX/Figure 5-supplement 1-source data 3/Figure 5-supplement 1-source data 3_raw files/ws2 parental gapdh 2022.09.15_16.44.47_Ch/._ws2 parental sun2+ga 2022.09.15_16.44.47_Ch.tif
- Figure 5-supplement 1-source data 3/Figure 5-supplement 1-source data 3_raw files/ws2 parental gapdh 2022.09.15_16.44.47_Ch/ws2 parental sun2+ga 2022.09.15_16.44.47_Ch-Marker.jpg
- __MACOSX/Figure 5-supplement 1-source data 3/Figure 5-supplement 1-source data 3_raw files/ws2 parental gapdh 2022.09.15_16.44.47_Ch/._ws2 parental sun2+ga 2022.09.15_16.44.47_Ch-Marker.jpg
- Figure 5-supplement 1-source data 3/Figure 5-supplement 1-source data 3_raw files/ws2 parental gapdh 2022.09.15_16.44.47_Ch/ws2 parental sun2+ga 2022.09.15_16.44.47_Ch+Marker.jpg
- __MACOSX/Figure 5-supplement 1-source data 3/Figure 5-supplement 1-source data 3_raw files/ws2 parental gapdh 2022.09.15_16.44.47_Ch/._ws2 parental sun2+ga 2022.09.15_16.44.47_Ch+Marker.jpg
- Figure 5-supplement 1-source data 3/Figure 5-supplement 1-source data 3_raw files/ws2 parental gapdh 2022.09.15_16.44.47_Ch/ws2 parental sun2+ga 2022.09.15_16.44.47_Ch-Marker.tif
- __MACOSX/Figure 5-supplement 1-source data 3/Figure 5-supplement 1-source data 3_raw files/ws2 parental gapdh 2022.09.15_16.44.47_Ch/._ws2 parental sun2+ga 2022.09.15_16.44.47_Ch-Marker.tif
- Figure 5-supplement 1-source data 3/Figure 5-supplement 1-source data 3_raw files/ws2 parental sun2 2022.09.15_16.51.01_Ch/ws2 parental sun2 2022.09.15_16.51.01_Ch.tif
- __MACOSX/Figure 5-supplement 1-source data 3/Figure 5-supplement 1-source data 3_raw files/ws2 parental sun2 2022.09.15_16.51.01_Ch/._ws2 parental sun2 2022.09.15_16.51.01_Ch.tif
- Figure 5-supplement 1-source data 3/Figure 5-supplement 1-source data 3_raw files/ws2 parental sun2 2022.09.15_16.51.01_Ch/ws2 parental sun2 2022.09.15_16.51.01_Ch-Marker.jpg
- __MACOSX/Figure 5-supplement 1-source data 3/Figure 5-supplement 1-source data 3_raw files/ws2 parental sun2 2022.09.15_16.51.01_Ch/._ws2 parental sun2 2022.09.15_16.51.01_Ch-Marker.jpg
- Figure 5-supplement 1-source data 3/Figure 5-supplement 1-source data 3_raw files/ws2 parental sun2 2022.09.15_16.51.01_Ch/ws2 parental sun2 2022.09.15_16.51.01_Ch+Marker.jpg
- __MACOSX/Figure 5-supplement 1-source data 3/Figure 5-supplement 1-source data 3_raw files/ws2 parental sun2 2022.09.15_16.51.01_Ch/._ws2 parental sun2 2022.09.15_16.51.01_Ch+Marker.jpg
- Figure 5-supplement 1-source data 3/Figure 5-supplement 1-source data 3_raw files/ws2 parental sun2 2022.09.15_16.51.01_Ch/ws2 parental sun2 2022.09.15_16.51.01_Ch-Marker.tif
- __MACOSX/Figure 5-supplement 1-source data 3/Figure 5-supplement 1-source data 3_raw files/ws2 parental sun2 2022.09.15_16.51.01_Ch/._ws2 parental sun2 2022.09.15_16.51.01_Ch-Marker.tif
- Figure 5-supplement 1-source data 3/Figure 5-supplement 1-source data 3_raw files/ws2 parental gapdh 2022.09.15_16.46.45-09_Ch/ws2 parental sun2+ga 2022.09.15_16.46.45-09_Ch.jpg
- __MACOSX/Figure 5-supplement 1-source data 3/Figure 5-supplement 1-source data 3_raw files/ws2 parental gapdh 2022.09.15_16.46.45-09_Ch/._ws2 parental sun2+ga 2022.09.15_16.46.45-09_Ch.jpg
- Figure 5-supplement 1-source data 3/Figure 5-supplement 1-source data 3_raw files/ws2 parental gapdh 2022.09.15_16.46.45-09_Ch/ws2 parental sun2+ga 2022.09.15_16.46.45-09_Ch.tif
- __MACOSX/Figure 5-supplement 1-source data 3/Figure 5-supplement 1-source data 3_raw files/ws2 parental gapdh 2022.09.15_16.46.45-09_Ch/._ws2 parental sun2+ga 2022.09.15_16.46.45-09_Ch.tif
- Figure 5-supplement 1-source data 3/Figure 5-supplement 1-source data 3_raw files/ws2 parental sun2 2022.09.15_17.20.58-12_Ch/ws2 parental sun2 2022.09.15_17.20.58-12_Ch.tif
- __MACOSX/Figure 5-supplement 1-source data 3/Figure 5-supplement 1-source data 3_raw files/ws2 parental sun2 2022.09.15_17.20.58-12_Ch/._ws2 parental sun2 2022.09.15_17.20.58-12_Ch.tif
- Figure 5-supplement 1-source data 3/Figure 5-supplement 1-source data 3_raw files/ws2 parental sun2 2022.09.15_17.20.58-12_Ch/ws2 parental sun2 2022.09.15_17.20.58-12_Ch_editted.tif
- __MACOSX/Figure 5-supplement 1-source data 3/Figure 5-supplement 1-source data 3_raw files/ws2 parental sun2 2022.09.15_17.20.58-12_Ch/._ws2 parental sun2 2022.09.15_17.20.58-12_Ch_editted.tif
- Figure 5-supplement 1-source data 3/Figure 5-supplement 1-source data 3_raw files/ws2 parental sun2 2022.09.15_17.20.58-12_Ch/ws2 parental sun2 2022.09.15_17.20.58-12_Ch.jpg
- __MACOSX/Figure 5-supplement 1-source data 3/Figure 5-supplement 1-source data 3_raw files/ws2 parental sun2 2022.09.15_17.20.58-12_Ch/._ws2 parental sun2 2022.09.15_17.20.58-12_Ch.jpg
