# Supplementary material for: Regulated degradation of the inner nuclear membrane protein SUN2 maintains nuclear envelope architecture and function
Source: eLife. 2022 Nov 1;11:e81573. doi: 10.7554/eLife.81573 (PMC9662817; doi:10.7554/eLife.81573)
Supplement: Figure 5—figure supplement 1—source data 4. [file elife-81573-fig5-figsupp1-data4.zip]

Archive with 20 entries (18 files):
- Figure 5-supplement 1-source data 4/
- __MACOSX/._Figure 5-supplement 1-source data 4
- Figure 5-supplement 1-source data 4/Figure 5-supplement 1-source data 4_raw files/
- __MACOSX/Figure 5-supplement 1-source data 4/._Figure 5-supplement 1-source data 4_raw files
- Figure 5-supplement 1-source data 4/.DS_Store
- __MACOSX/Figure 5-supplement 1-source data 4/._.DS_Store
- Figure 5-supplement 1-source data 4/Figure 5-supplement 1-source data 4_Uncropped blots with labels.ai
- __MACOSX/Figure 5-supplement 1-source data 4/._Figure 5-supplement 1-source data 4_Uncropped blots with labels.ai
- Figure 5-supplement 1-source data 4/Figure 5-supplement 1-source data 4_raw files/LK220618 ck2i GAPDH 2022.06.18_16.34.11_Ch+Marker.jpg
- __MACOSX/Figure 5-supplement 1-source data 4/Figure 5-supplement 1-source data 4_raw files/._LK220618 ck2i GAPDH 2022.06.18_16.34.11_Ch+Marker.jpg
- Figure 5-supplement 1-source data 4/Figure 5-supplement 1-source data 4_raw files/LK220618 ck2i GAPDH 2022.06.18_16.36.01-08_Ch.tif
- __MACOSX/Figure 5-supplement 1-source data 4/Figure 5-supplement 1-source data 4_raw files/._LK220618 ck2i GAPDH 2022.06.18_16.36.01-08_Ch.tif
- Figure 5-supplement 1-source data 4/Figure 5-supplement 1-source data 4_raw files/LK220617 ck2i Sun2 2022.06.17_15.58.09-12_Ch.tif
- __MACOSX/Figure 5-supplement 1-source data 4/Figure 5-supplement 1-source data 4_raw files/._LK220617 ck2i Sun2 2022.06.17_15.58.09-12_Ch.tif
- Figure 5-supplement 1-source data 4/Figure 5-supplement 1-source data 4_raw files/LK220618 ck2i GAPDH 2022.06.18_16.34.11_Ch-Marker.tif
- __MACOSX/Figure 5-supplement 1-source data 4/Figure 5-supplement 1-source data 4_raw files/._LK220618 ck2i GAPDH 2022.06.18_16.34.11_Ch-Marker.tif
- Figure 5-supplement 1-source data 4/Figure 5-supplement 1-source data 4_raw files/LK220617 ck2i Sun2 2022.06.17_15.38.42_Ch+Marker.jpg
- __MACOSX/Figure 5-supplement 1-source data 4/Figure 5-supplement 1-source data 4_raw files/._LK220617 ck2i Sun2 2022.06.17_15.38.42_Ch+Marker.jpg
- Figure 5-supplement 1-source data 4/Figure 5-supplement 1-source data 4_raw files/LK220617 ck2i Sun2 2022.06.17_15.38.42_Ch-Marker.tif
- __MACOSX/Figure 5-supplement 1-source data 4/Figure 5-supplement 1-source data 4_raw files/._LK220617 ck2i Sun2 2022.06.17_15.38.42_Ch-Marker.tif
